# Supplementary material for: Development of an LNA-Based qPCR Assay for Detecting Toumeyella parvicornis (Cockerell, 1897) (Hemiptera: Coccidae) from Insect and Honeydew DNA
Source: Insects. 2025 Sep 20;16(9):982. doi: 10.3390/insects16090982 (PMC12470656; doi:10.3390/insects16090982)
Supplement: Supplementary file 1 [file insects-16-00982-s001.zip]

Archive with 1 entries (1 files):
- insects-3749837-supplementary.pdf
